# Supplementary material for: Anlotinib enhances the antitumor immunity of radiotherapy by activating cGAS/STING in non-small cell lung cancer
Source: Cell Death Discov. 2022 Nov 28;8:468. doi: 10.1038/s41420-022-01256-2 (PMC9705441; doi:10.1038/s41420-022-01256-2)
Supplement: Supplementary file 13 — Supplementary Table 1 [file 41420_2022_1256_MOESM13_ESM.xlsx]

## Sheet: WB_ IF_IHC_FC
Antibodies	WB	IF	IHC	FC	Company	Clone
γH2AX(Ser139)		1:1000			CST	#9718
53BP1		1:1000			CST	#4837
p-DNA-PKcs (S2056)	1:5000				Abcam	#ab124918
p-ATR (Ser428)	1:1000				CST	#2853
p-ATM (Ser1981)	1:1000				CST	#5883
p-CHK1 (Ser345)	1:1000				CST	#2348
p-CHK2 (Thr68)	1:1000				CST	#2197
β-actin	1:3000				Proteintech	#66009-1-Ig
GAPDH	1:3000				ZSGB-BIO	OTI2D9
STING	1:500				Abclonal	A3575
cGAS	1:1000				Proteintech	#26416-1-AP
p-TBK1 (Ser172)	1:500				CST	#5483
p-IRF3 (Ser396)	1:500				CST	#29047
GzmB			1:3000		Abcam	#ab255598
CD31			1:2000		Abcam	#ab182981
PCNA			1:5000		CST	#2586
STING			1:50		CST	#13647
CD8			1:300		Abcam	#ab217344
Foxp3			1:100		eBioscience	14-5773-82
GM130			1:300		BD	35/GM130
HRP-conjugated antibodies	1:3000				CST	#7076, #7074
FITC-conjugated antibodies		1:200			ZSGB-BIO	#ZF-0311
TRITC-conjugated antibodies		1:200			ZSGB-BIO	#ZF-0316
Zombie NIR Fixable Viability Kit				0.5ul/test	Biolegend	423106
Zombie Green Fixable Viability Kit				0.5ul/test	Biolegend	423111
CD45 ‒ PerCP				1ul/test	Biolegend	103130
CD45 ‒ BV510				1ul/test	Biolegend	103138
CD3 ‒ FITC				2ul/test	Biolegend	100204
CD8a ‒ APC				2ul/test	Biolegend	100712
CD8a ‒ PerCP/Cy5.5				2ul/test	Biolegend	100734
CD4 ‒ FITC				2ul/test	Biolegend	100406
CD25 ‒ APC				2ul/test	Biolegend	102012
Foxp3 ‒ PE				2ul/test	Biolegend	126404
GzmB ‒ BV421				2ul/test	Biolegend	396414
CD44 ‒ PE/Cy7				2ul/test	Biolegend	103030
CD62L ‒ BV421				2ul/test	Biolegend	104436
PD-1 ‒ PE				2ul/test	Biolegend	135205
Tim3 ‒ BV605				2ul/test	Biolegend	119721
