# Supplementary material for: Anlotinib enhances the antitumor immunity of radiotherapy by activating cGAS/STING in non-small cell lung cancer
Source: Cell Death Discov. 2022 Nov 28;8:468. doi: 10.1038/s41420-022-01256-2 (PMC9705441; doi:10.1038/s41420-022-01256-2)
Supplement: Supplementary file 14 — Supplementary Table 2 [file 41420_2022_1256_MOESM14_ESM.xlsx]

## Sheet: Sheet1
primers	sequence 5'-3'
mouse Gapdh forward	AGGTCGGTGTGAACGGATTTG
mouse Gapdh reverse	GGGGTCGTTGATGGCAACA
mouse β-actin forward	GGCTGTATTCCCCTCCATCG
mouse β-actin reverse	CCAGTTGGTAACAATGCCATGT
mouse Ccl5 forward	TTTGCCTACCTCTCCCTCG
mouse Ccl5 reverse	CGACTGCAAGATTGGAGCACT
mouse Cxcl10 forward	CCAAGTGCTGCCGTCATTTTC
mouse Cxcl10 reverse	GGCTCGCAGGGATGATTTCAA
mouse Il-6 forward	TAGTCCTTCCTACCCCAATTTCC
mouse Il-6 reverse	TTGGTCCTTAGCCACTCCTTC
mouse Il-8 forward	CAAGGCTGGTCCATGCTCC
mouse Il-8 reverse	TGCTATCACTTCCTTTCTGTTGC
mouse Il-1a forward	CGAAGACTACAGTTCTGCCATT
mouse Il-1a reverse	GACGTTTCAGAGGTTCTCAGAG
mouse Il-1b forward	GCAACTGTTCCTGAACTCAACT
mouse Il-1b reverse	ATCTTTTGGGGTCCGTCAACT
mouse Tnf forward	CCCTCACACTCAGATCATCTTCT
mouse Tnf reverse	GCTACGACGTGGGCTACAG
mouse Cxcl1 forward	CTGGGATTCACCTCAAGAACATC
mouse Cxcl1 reverse	CAGGGTCAAGGCAAGCCTC
mouse Isg15 forward	GGTGTCCGTGACTAACTCCAT
mouse Isg15 reverse	TGGAAAGGGTAAGACCGTCCT
mouse Mx1 forward	GACCATAGGGGTCTTGACCAA
mouse Mx1 reverse	AGACTTGCTCTTTCTGAAAAGCC
